# Supplementary material for: Vitamin B12 Protects Against Early Diabetic Kidney Injury and Alters Clock Gene Expression in Mice
Source: Biomolecules. 2025 Dec 3;15(12):1689. doi: 10.3390/biom15121689 (PMC12731228; doi:10.3390/biom15121689)
Supplement: Supplementary file 1 [file biomolecules-15-01689-s001.zip]

Archive with 3 entries (3 files):
- Original images for western blot.pdf
- revised supplimentary figures S1_S2_S3_S4_S5_S6_Table S1_Table S2.pdf
- Table S3.xlsx
