# Supplementary material for: Vitamin B12 Protects Against Early Diabetic Kidney Injury and Alters Clock Gene Expression in Mice
Source: Biomolecules. 2025 Dec 3;15(12):1689. doi: 10.3390/biom15121689 (PMC12731228; doi:10.3390/biom15121689)
Supplement: Supplementary file 1 [file biomolecules-15-01689-s001.zip › Table S3.xlsx]

## Sheet: GLM
Table S3: Mean normalized counts (± SE) for each gene and the effects of diabetes, vitamin B12 treatment, and their interaction assessed by a generalized linear model
Biological Parameter/Gene	ND_C	ND_B12	D_C	D_B12	Generalized Linear Model			Daily oscilllation according to the (CircaDB) http://circadb.hogeneschlab.org/mouse (November 23, 2025)
					Diabetic effect (P)	B12 effect (P)	Interaction effect (P)
Biological parameters
The percentage of glomeruli with mesangial expansion	7.5±2.2	14.1±4.9	72.0±4.5	21.8±6.3	<0.001	<0.001	<0.05
Initial BW (g)	23.1±0.8	22.6±0.3	21.5±0.6	20.9±0.3
Last BW (g)	28.1±1.3	27.3±0.5	23.1±0.7	22.9±0.4	<0.0001	0.57	0.72
BW gain percentage (%)	15.2±2.8	16.5±1.3	6.6±1.8	8.9±1.3	<0.0001	0.44	0.6
Kidney weight normalized to body weight (%)	0.57±0.04	0.59±0.04	1.17±0.03	1.09±0.04	<0.0001	0.5	0.2147
TG (mg/dL)	60±6	49±6	171±42	100±13	<0.001	<0.05	0.1147
Glucose (mg/dL)	214±12	212±12	631±52	604±38	<0.0001	0.0.62	0.66
Average systolic blood pressure (mm/Hg)	114.2±2.1	105.4±2.6	125.2±2.8	112.0±3.3	<0.05	<0.05	0.429
AST	59±4	124±68	114±59	110±54	0.3834	0.8678	0.1006
Urine albumin/criatinin	104±28	95±13	169±41	143±34	0.08	0.57	0.8
RT-PCR tested - Kidney
Arnt1	1.16±0.65 (10)	0.58±0.45 (10)	1.60±1.11 (10)	0.90±0.61 (10)	<0.05	<0.001	0.72
Dbp	1.18±0.12 (9)	1.48±0.15 (10)	0.64±0.14 (10)	1.32±0.21 (10)	0.06	<0.01	0.2
Slc5a2	1.13±0.20 (9)	1.06±0.11 (10)	1.28±0.22 (10)	1.22±0.12 (10)	0.34	0.69	0.97
Per2	1.15±0.24 (9)	1.36±0.06 (12)	0.85±0.08 (11)	0.86±0.09 (10)	<0.01	<0.01	0.8
Nampt (n=4)	1.14±0.12	1.48±0.06	0.91±0.17	1.58±0.16	0.58	<0.01	0.18
Nampt all	1.02±0.08 (9)	1.15±0.09 (10)	0.90±0.08 (10)	1.11±0.14 (10)	0.43	0.1	0.67
Cry1	1.11±0.19 (9)	1.55±0.16 (10)	0.85±0.07 (10)	1.15±0.21 (10)	<0.05	<0.05	0.6417
Cry1 (n=4)	0.76±0.14	1.81±0.37	0.79±0.06	1.58±0.43	0.69	<0.01	0.61
Bhle41	1.14±0.25 (9)	1.89±0.24 (10)	1.26±0.25 (9)	1.86±0.24 (10)	0.84	<0.01	0.76
Bhle41 (n=4)	0.76±0.07	1.06±0.21	0.48±0.14	1.22±0.15	0.65	<0.01	0.11
Txnip (all)	1.04±0.1 (10)	1.29±0.07 (9)	1.24±0.16 (10)	1.34±0.13 (10)	0.9	0.14	0.53
Txnip (n=4)	1.09±0.22	1.37±0.09	0.81±0.26	1.74±0.13	0.76	<0.01	0.06
Ptprn2	1.11±0.17 (9)	1.07±0.21 (10)	1.98±0.33 (10)	2.21±0.42 (10)	<0.01	0.75	0.63
Ttn (n=4)	1.87±1.58	1.30±0.56	16.78±1.64	7.75±2.49	<0.0001	<0.01	<0.05
Ttn	2.74±1.05 (7)	2.08±0.48 (10)	8.84±2.34 (10)	1.19±2.65 (9)	<0.001	0.64	0.41
Ffar3	1.41±0.38 (7)	0.99±0.18 (10)	1.01±0.23 (10)	1.34±0.27 (9)	0.93	0.86	0.13
RNA seq data - Kidney (n=4)
Bmal1	754±198	373±118	800±103	255±23	0.74	<0.01	0.46	Yes
Bmal2	61±2	61±20	95±9	66±7	0.06	0.15	0.14	Yes
Clock	7081±395	6076±456	8407±383	6721±405	<0.05	<0.01	0.35	Yes
Cry1	221±18	416±71	211±21	317±34	0.15	<0.01	0.23	Yes
Cry2	1375±145	2106±301	1515±225	2508±86	0.14	<0.001	0.47	Yes
Dbp	3730±1047	5347±859	2486±325	6086±703	0.71	<0.01	0.16	Yes
Nr1d2	9121±616	9702±500	7988±361	10904±567	0.94	<0.01	<0.05	Yes
Per1	2243±296	4164±285	2568±102	4182±5560	0.57	<0.001	0.62	Yes
Per2	2387±252	2975±237	1943±184	2419±293	<0.05	<0.05	0.79	Yes
Per3	2796±425	3682±478	2021±164	3258±221	0.06	<0.01	0.56	Yes
Rorc	2221±113	3334±469	1820±98	2540±145	<0.05	<0.01	0.38	Yes
Ciart	299±78	367±27	326±28	669±72	<0.01	<0.01	<0.05	Yes
Npas2	490±152	249±83	676±84	254±31	0.26	<0.01	0.29	Yes
Bhlhe40	7537±245	7470±367	4751±528	6012±525	<0.001	0.12	0.09	Yes
Bhlhe41	427±67	473±77	512±111	981±58	<0.01	<0.01	<0.01	Yes
Nfil3	502±134	254±37	498±119	270±19	0.93	<0.01	0.9	Yes
Hif1a	6332±227	6813±423	7160±376	8316±533	<0.01	<0.05	0.34	Yes
Hif3a	110±19	198±35	246±25	199±10	<0.01	0.32	<0.01	Yes
Usp2	9866±798	12236±463	9682±457	13806±443	0.17	<0.001	0.08	Yes
Tef	21544±1459	23989±820	19716±1066	25594±643	0.9	<0.001	0.07	Yes
Timeless	219±11	217±11	215±08	227±20	0.79	0.66	0.53	Yes
Csnk1e	827±30	896±76	836±16	991±63	0.26	<0.05	0.35	Yes
Csnk1d	6418±166	6417±107	6236±124	6484±137	0.63	0.3	0.3	Yes
Nampt	11970±546	13549±605	11261±635	15084±775	0.46	<0.001	0.06	Yes
Nr1d1	6614±306	5178±593	7638±413	7476±562	<0.001	0.07	0.14	Yes
H1f10	57±9	54±5	40±7	86±22	0.47	0.06	<0.05	Yes
H1f5	60±9	50±7	40±5	69±6	0.93	0.13	<0.01	No
H1f1	172±4	154±23	250±30	212±17	<0.01	0.13	0.57	No
H1f3	434±67	352±31	324±25	704±156	0.12	0.06	<0.01	No
H1f4	4163±72	4598±143	4469±149	5867±694	<0.05	<0.01	0.14	No
H1f2	9365±577	10167±340	7745±648	12863±1670	0.51	<0.01	<0.05	No
H1f0	8667±255	9896±316	8432±431	2516±786	<0.05	<0.001	<0.01	No
Ifih1	1340±28	1373±20	1188±32	1492±32	0.51	<0.001	<0.001	Yes
Bst1	512±42	505±116	436±73	852±147	0.14	<0.05	<0.05	No
Zc3hav1	2263±73	2246±84	1755±80	2180±63	<0.01	<0.01	<0.01	Yes
Fcgbp	339±211	629±310	94±53	281±50	0.09	0.16	0.76	No
Crtam	10±6	4±3	5±3	13±0	0.49	0.64	<0.05	Yes
Trex1	70±27	25±2	14±6	38±14	0.13	0.45	<0.05	No
Edar	82±5	88±12	35±6	73±7	<0.001	<0.01	<0.05	Yes
Pax9	103±5	97±27	115±34	34±8	0.19	<0.05	0.07	Yes
Ighg2b	1250±1079	789±338	89±30	221±151	0.09	0.74	0.55	No
Ighg3	45±31	62±38	5±4	13±13	0.05	0.55	0.83	No
Ighj2	87±37	59±7	14±2	29±8	<0.01	0.72	0.22	No
Edaradd	252±18	183±7	405±31	250±27	<0.0001	<0.0001	<0.05	Yes
Pou5f2	52±5	49±4	59±5	23±3	<0.05	<0.01	<0.01	Yes
Dnase1	56554±2475	63854±2803	85337±1745	113193±2826	<0.0001	<0.0001	<0.01	Yes
Iglc3	21±9	30±5	21±10	6±3	0.07	0.63	0.08	No
Ifit3	1093±69	901±159	724±48	1219±129	0.79	0.13	<0.01	Yes
Ifit3b	573±38	478±66	396±20	671±70	0.86	0.06	<0.01	No
Ifit1bl2	109±9	133±6	69±11	121±13	<0.01	<0.01	0.12	No
Aldh1l1	35363±1533	33839±1813	32661±1262	40744±1380	0.12	<0.05	<0.01	Yes
Pparg	177±14	238±50	214±64	171±20	0.68	0.81	0.16	Yes
Ffar3	84±19	43±6	55±11	25±5	<0.05	<0.01	0.57	No
Gstt3	3106±89	3257±122	3246±111	4091±117	<0.001	<0.001	<0.01	Yes
Ptprn2	52±3	28±7	46±6	112±21	<0.01	<0.05	<0.01	Yes
Ppard	1484±96	1318±112	1840±190	1152±28	0.37	<0.001	<0.05	Yes
Entpd1	917±29	979±33	1142±25	1149±46	<0.0001	<0.0001	<0.001	No
Elovl3	10±9	45±16	5±1	1±1	<0.01	0.07	<0.05	No
Ttn	924±62	814±93	1434±91	765±60	<0.01	<0.0001	<0.001	No
Col20a1	97±6	117±8	119±6	68±5	<0.05	<0.05	<0.0001	Yes
Rph3a	29±7	24±4	42±6	107±21	<0.001	<0.01	<0.01	No
Wnt11	110±28	106±27	29±5	70±17	<0.01	0.34	0.23	No
Muc6	235±26	205±18	299±32	161±22	0.64	<0.01	<0.05	No
Cfap52	40±1	68±25	46±15	109±9	0.1	<0.01	0.2	No
Prkar2b	271±49	854±296	483±274	242±24	0.27	0.34	<0.05	No
Aldoc	649±37	584±65	922±94	1500±255	<0.0001	<0.05	<0.05	Yes
Lepr	641±57	742±133	715±147	1121±131	<0.05	<0.05	0.17	No
Mlxip	2336±87	2465±40	2688±54	2566±118	<0.01	0.96	0.09	No
Mlx	2592±2255	2516±2157	2391±2338	2300±2164	<0.01	0.23	0.92	Yes
Slc25a12	5345±94	5384±139	5684±310	6554±184	<0.001	<0.05	<0.05	No
Slc43a3	1925±45	2282±79	2062±75	2462±126	<0.05	<0.0001	0.78	No
Slc9a8	12878±625	8720±884	7535±638	6704±495	<0.0001	<0.001	<0.05	No
Slc10a5	5631±389	4663±366	4783±469	3756±169	<0.05	<0.01	0.93	No
Slc39a1	5723±90	5897±141	5809±47	6441±110	<0.01	<0.001	<0.05	Yes
Slco2b1	2690±79	3129±115	2547±63	2763±168	<0.05	<0.01	0.27	No
Slc44a2	2199±118	2291±124	2247±64	2828±63	<0.01	<0.001	<0.01	No
Slc18b1	2584±55	2257±137	2785±82	2555±95	<0.01	<0.01	0.56	No
Slc25a16	11703±152	11093±350	12551±193	13672±251	<0.0001	0.24	<0.001	Yes
Slc6a15	2449±192	2029±52	1483±183	1170±190	<0.0001	<0.05	0.71	Yes
Slc22a4	4293±42	4117±92	4347±90	4985±87	<0.0001	<0.01	<0.0001	Yes
Slc2a4	1422±109	1832±46	1450±83	1679±141	0.47	<0.01	0.31	No
Slc25a11	9048±288	9440±287	9392±64	10626±195	<0.01	<0.001	<0.05	Yes
Slc4a1	3635±275	3229±209	4060±180	5595±259	<0.001	<0.05	<0.001	Yes
Slc25a19	2939±142	2673±212	3628±254	2789±124	<0.05	<0.01	0.1	Yes
Slc38a10	11814±187	11540±245	9865±168	11511±326	<0.001	<0.01	<0.001	Yes
Slc17a3	50586±1325	43223±2296	38390±425	37076±2330	<0.0001	<0.05	0.06	Yes
Slc39a14	3589±182	3000±246	3696±95	3118±81	0.43	<0.001	0.97	Yes
Slc29a1	1972±91	2115±58	1934±47	2170±34	0.87	<0.01	0.38	Yes
Slc23a2	1988±33	2091±111	1995±66	2291±68	0.12	<0.01	0.15	Yes
Slc23a1	18013±113	16643±446	17985±473	20295±1079	<0.01	0.41	<0.01	Yes
Slc5a1	5206±394	4944±198	6261±486	7413±017	<0.01	0.37	0.16	No
Slc5a2	24759±590	25105±1654	25574±911	24911±2436	0.82	0.9	0.71	Yes
Slc4a5	86±18	122±19	77±20	153±20	0.49	<0.01	0.24	No
Cp	3285±187	3377±177	4675±226	5371±448	<0.0001	0.17	0.31	Yes
Gpx6	2135±178	1899±121	1159±145	1408±227	<0.0001	0.97	0.12	Yes
Prdx6	12643±191	12373±343	11996±200	13317±308	0.52	<0.05	<0.01	Yes
Prdx2	9315±91	9047±425	8980±220	10142±214	0.11	0.07	<0.01	Yes
Prdx3	11361±322	11472±517	12809±369	14236±241	<0.0001	<0.05	0.06	No
Sod1	31475±429	30925±1097	26±993±428	27171±851	<0.0001	0.78	0.58	Yes
Glrx	2304±148	2253±137	2640±99	3070±187	<0.001	0.15	0.07	Yes
Mt1	3477±295	4145±208	4912±522	5988±392	<0.0001	<0.05	0.53	Yes
Txnl1	4557±98	4532±100	4145±84	4306±114	<0.01	0.44	0.29	No
Txnrd1	12387±213	11718±325	14721±791	14511±1229	<0.001	0.5	0.73	Yes
Txnrd3	1349±43	1482±59	1298±40	1550±60	0.84	<0.001	0.19	Yes
Gstm1	30435±302	28103±1091	33715±1359	35046±2220	<0.001	0.68	0.15	No
Ugt1a6a	1378±104	1358±97	2260±193	2290±134	<0.0001	0.97	0.83	No
Nqo1	3381±160	3425±226	4805±283	5124±188	<0.0001	0.34	0.47	Yes
Cyb5b	43824±1279	41736±1320	43898±1041	47704±1214	<0.05	0.42	<0.05	Yes
Maoa	552±22	675±30	569±24	691±31	0.49	<0.0001	0.99	Yes
Ptgs1	1543±41	1677±38	1834±117	2265±104	<0.0001	<0.01	0.07	Yes
Xdh	2644±125	3041±151	3070±135	3624±62	<0.001	<0.001	0.46	Yes
Uba1	16363±422	15914±520	16323±158	18046±404	<0.01	0.08	<0.01	No
Grsf1	11123±196	10584±388	11596±215	12947±138	<0.0001	0.08	<0.001	Yes
Pex5	6224±90	6061±170	6375±137	7150±319	<0.01	<0.05	<0.05	Yes
Pdss1	1346±78	1294±44	1233±14	1112±49	<0.01	0.07	0.44	No
Ero1a	7558±57	2691±84	3090±99	3064±96	<0.001	0.53	0.78	No
Tarbp2	874±8	795±33	937±52	823±27	<0.05	<0.001	0.42	No
Txnip	30943±2162	31523±1694	27872±2286	51701±3617	<0.001	<0.0001	<0.0001	Yes
Aqp6	3664±257	3468±312	3997±131	6940±846	<0.0001	<0.01	<0.01	No
Max	2595±126	2426±94	2666±105	2608±55	0.15	0.19	0.51	Yes
Myc	543±65	449±33	458±79	488±41	0.65	0.52	0.22	Yes
Wee1	1493±145	1910±130	1192±99	1713±115	<0.05	<0.001	0.63	Yes
Ccn1	2057±258	1439±59	1317±198	1043±166	<0.01	<0.01	0.29	No
Ccnd1	16752±1038	17942±2008	18516±919	22227±3314	<0.05	0.07	0.32	Yes
Ccnb1	43±2	30±7	74±8	56±13	<0.001	<0.05	0.72	No
Cdk2	675±28	820±51	819±70	796±44	0.18	0.18	0.07	Yes
Cdk20	293±17	287±23	301±17	203±11	<0.05	<0.01	<0.01	Yes
Skp2	258±18	262±8	281±11	228±28	0.7	0.13	0.07	Yes
Cdkn1b	4328±214	4258±150	3871±168	4495±216	0.5	0.1	<0.05	No
Cdkn1a	576±88	457±171	1842±198	1014±117	<0.0001	<0.01	<0.05	Yes
Rb1	3312±70	3360±38	3923±41	4067±141	<0.0001	0.2	0.51	Yes
Ccna2	175±7	139±28	247±15	173±19	<0.01	<0.01	0.25	No
Cdkn2b	94±20	108±35	114±21	201±42	<0.05	0.08	0.18	Yes
Vsir	691±9	633±24	481±46	654±17	<0.001	<0.05	<0.0001	No
Rac3	182±6	161±15	278±24	183±13	<0.001	<0.001	<0.05	Yes
Mtcp1	704±41	664±60	761±24	519±49	0.27	<0.01	<0.05	No
Fn1	3178±342	2731±106	4410±317	4369±343	<0.0001	0.35	0.43	Yes
Col4a1	22196±509	19309±444	25460±883	26925±2542	<0.001	0.55	0.08	Yes
Kim1/Havcr1	201±15	168±84	103±11	119±41	0.09	0.84	0.55	Yes
Tgfbr3	4507±247	5006±481	4303±250	5867±415	<0.05	0.48	0.15	Yes
Tgfa	502±30	479±16	438±54	505±49	0.59	0.53	0.21	Yes
Tgfb1	1069±69	1088±14	1004±93	1247±156	0.58	0.13	0.2	Yes
Tgfbr2	7185±212	7203±227	6551±195	7599±166	0.5	<0.01	<0.01	Yes
Tgfb3	186±22	209±8	313±63	248±17	<0.05	0.48	0.15	Yes
Acta2	2056±248	2201±254	2839±450	2952±102	<0.01	0.61	0.95	Yes
Col5a2	1324±201	1164±40	679±60	657±61	<0.0001	0.34	0.48	Yes
Col4a3	25696±680	21992±1509	28540±997	24234±1492	<0.05	<0.01	0.78	Yes
Col4a4	24449±947	23062±669	23509±1131	22136±2174	0.43	0.25	1	Yes
Col24a1	58±11	49±6	86±12	48±12	0.16	<0.05	0.13	No
Col8a2	40±4	57±3	50±8	56±3	0.31	<0.05	0.22	No
Col26a1	141±13	168±13	97±9	116±9	0.2	0.66	0.32	No
Col4a2	14192±293	12993±248	17200±653	18216±1468	<0.0001	0.89	0.14	Yes
Col5a3	272±25	237±26	303±21	305±34	<0.05	0.47	0.43	Yes
Col12a1	919±79	922±107	1785±411	1800±348	<0.01	0.97	0.98	Yes
Col7a1	158±21	146±13	207±09	141±31	0.22	<0.05	0.14	No
Col10a1	142±22	137±18	155±10	125±9	0.99	0.2	0.37	Yes
Col8a1	592±86	786±11	551±57	650±62	0.1	<0.05	0.37	Yes
Col11a2	43±11	30±07	57±08	50±09	<0.05	0.19	0.67	No
Col4a6	179±34	233±51	204±71	313±39	0.24	0.08	0.54	No
Eqf	121749±639	125683±3753	90968±5007	107072±6605	<0.0001	0.05	0.22	No
Lyz2	1286±173	977±57	810±85	1192±199	0.3	0.76	<0.05	Yes
Pltp	386±17	454±26	341±33	423±11	0.07	<0.01	0.73	Yes
Slpi	66±26	51±20	24±5	25±8	<0.05	0.67	0.59	No
Il10ra	349±27	248±22	195±17	234±6	<0.0001	0.08	<0.001	No
Ccr2	848±76	645±28	451±31	466±14	<0.0001	<0.05	<0.05	No
Havcr2	88±9	68±5	48±7	48±6	<0.0001	0.09	0.09	No
Il34	1514±152	1541±125	595±94	539±37	<0.0001	0.89	0.67	Yes
Il10ra2	349±27	248±22	195±17	234±6	<0.0001	0.08	<0.001	No
Il10rb	2064±87	2243±84	1852±45	1966±134	<0.01	0.08	0.67	No
Ptprc	1491±160	1098±70	937±30	876±15	<0.0001	<0.01	<0.05	No
Icam1	1179±77	1328±104	1342±206	1768±422	0.17	0.18	0.51	No
Actn4	24023±564	24192±459	26609±784	27448±667	<0.0001	0.36	0.54	Yes
Smad9	270±31	270±9	214±9	239±41	0.07	0.59	0.58	Yes
Smad1	1242±65	1359±60	1244±36	1429±72	0.5	<0.01	0.52	Yes
Smad3	3823±120	3654±132	3189±144	3703±65	<0.05	0.11	<0.01	Yes
Smad6	926±41	872±68	826±33	1016±63	0.64	0.16	<0.05	Yes
Smad5	5627±120	5596±207	4946±86	5604±234	<0.05	<0.05	<0.05	No
Smad4	4356±108	4453±41	4320±37	4863±152	<0.05	<0.01	<0.05	Yes
smad7	4023±161	3780±240	3026±140	3002±53	<0.0001	0.35	0.44	No
Smad2	3633±123	3560±95	3626±101	3831±152	0.21	0.53	0.19	No
Prom2	1656±87	1730±93	1446±107	1961±213	0.92	<0.05	0.07	No
prom1	3602±285	3187±147	3172±192	4210±246	0.14	0.12	<0.01	Yes
Cldn1	1460±123	1549±94	1609±105	1683±304	0.37	0.6	0.96	Yes
Thy1	175±27	166±30	148±20	118±17	0.08	0.35	0.62	No
Runx3	183±22	153±3	98±15	87±8	<0.0001	0.11	0.44	No
Apoh	852±67	781±40	377±44	315±74	<0.0001	0.2	0.94	No
